# Supplementary material for: Genome assembly and venom gene mapping in the medically important moth Lonomia casanarensis (Saturniidae: Hemileucinae)
Source: G3 (Bethesda). 2026 May 13;16(7):jkag113. doi: 10.1093/g3journal/jkag113 (PMC13334177; doi:10.1093/g3journal/jkag113)
Supplement: jkag113_Supplementary_Data [file jkag113_supplementary_data.zip]

Archive with 37 entries (37 files):
- FigS01_G3-2025-406412.png
- FigS02_G3-2025-406412.png
- FigS03_G3-2025-406412.png
- FigS04_G3-2025-406412.png
- FigS05_G3-2025-406412.png
- FigS06_G3-2025-406412.png
- FigS07_G3-2025-406412.png
- FigS08_G3-2025-406412.png
- FigS09_G3-2025-406412.png
- FigS10_G3-2025-406412.png
- FigS11_G3-2025-406412.png
- FigS12_G3-2025-406412.png
- FigS13_G3-2025-406412.png
- FigS14_G3-2025-406412.png
- FigS15_G3-2025-406412.png
- FigS16_G3-2025-406412.png
- FigS17_G3-2025-406412.png
- FigS18_G3-2025-406412.png
- FigS19_G3-2025-406412.png
- FigS20_G3-2025-406412.png
- FigS21_G3-2025-406412.png
- FigS22_G3-2025-406412.png
- FigS23_G3-2025-406412.png
- FigS24_G3-2025-406412.png
- FigS25_G3-2025-406412.png
- FigS26_G3-2025-406412.png
- FigS27_G3-2025-406412.png
- FigS28_G3-2025-406412.png
- FigS29_G3-2025-406412.png
- FigS30_G3-2025-406412.png
- FigS31_G3-2025-406412.png
- FigS32_G3-2025-406412.png
- FigS33_G3-2025-406412.png
- FigS34_G3-2025-406412.png
- FigS35_G3-2025-406412.png
- FigS36_G3-2025-406412.png
- Supplemental_Material_G3-2025-406412.docx
